# Supplementary material for: Phytochemical Analysis and Biological Evaluation of Carob Leaf (Ceratonia siliqua L.) Crude Extracts Using NMR and Mass Spectroscopic Techniques
Source: Molecules. 2024 Nov 7;29(22):5273. doi: 10.3390/molecules29225273 (PMC11596379; doi:10.3390/molecules29225273)
Supplement: Supplementary file 1 [file molecules-29-05273-s001.zip]

Archive with 1 entries (1 files):
- molecules-3297298-supplementary.pdf
